# Supplementary material for: Oxidative Stability of Virgin Avocado Oil Enriched with Avocado Leaves and Olive-Fruit-Processing By-Products (Leaves, Pomace) via Ultrasound-Assisted Maceration
Source: Foods. 2025 Jan 17;14(2):294. doi: 10.3390/foods14020294 (PMC11765188; doi:10.3390/foods14020294)
Supplement: Supplementary file 1 [file foods-14-00294-s001.zip]

Archive with 1 entries (1 files):
- foods-3390426-supplementary.pdf
